# Supplementary material for: Effects of Prometryn Exposure on Hepatopancreas Oxidative Stress and Intestinal Flora in Eriocheir sinensis (Crustacea: Decapoda)
Source: Antioxidants (Basel). 2023 Aug 2;12(8):1548. doi: 10.3390/antiox12081548 (PMC10451815; doi:10.3390/antiox12081548)
Supplement: Supplementary file 1 [file antioxidants-12-01548-s001.zip]

Archive with 1 entries (1 files):
- antioxidants-2515635-supplementary.pdf
